# Supplementary material for: Inhibition of PRMT1 Suppresses the Growth of U87MG-Derived Glioblastoma Stem Cells by Blocking the STAT3 Signaling Pathway
Source: Int J Mol Sci. 2024 Mar 3;25(5):2950. doi: 10.3390/ijms25052950 (PMC10931587; doi:10.3390/ijms25052950)
Supplement: Supplementary file 1 [file ijms-25-02950-s001.zip]

Archive with 1 entries (1 files):
- ijms-2869342-supplementary.pdf
